# Supplementary material for: Discordance for genotypic sex in phenotypic female Atlantic salmon (Salmo salar) is related to a reduced sdY copy number
Source: Sci Rep. 2020 Jun 15;10:9651. doi: 10.1038/s41598-020-66406-x (PMC7296011; doi:10.1038/s41598-020-66406-x)
Supplement: Supplementary file 1 — Supplementary Information. [file 41598_2020_66406_MOESM1_ESM.xlsx]

## Sheet: Exon 2 Master Standard Curve
Raw data for standards from independent qPCR runs
	Run 1	Run 2	Run 3	Run 4	Run 5	Run 6	Run 7	Run 8	Run 9
Standard	Cq	Cq	Cq	Cq	Cq	Cq	Cq	Cq	Cq	Mean from all runs
1	16.12	16.59	16.36	16.65	16.4	16.24	16.18	16.26	16.12	16.3322
1	16.23	16.57	16.38	16.51	16.62	16.36	16.21	16.34	16.21
1	16.03	16.51	16.23	16.48	16.54	16.25	16.22	16.23	16.13
2	19.42	19.89	19.87	19.84	20.03	19.71	18.76	19.56	19.65	19.72
2	19.46	20	20.15	19.86	20.06	19.86	19.29	19.7	19.63
2	19.56	20.06	19.8	19.88	19.91	19.81	19.34	19.73	19.61
3	22.89	23.36	23.37	23.46	23.46	23.21	22.66	23.29	23.02	23.2015
3	22.94	23.3	23.38	23.48	23.55	23.18	22.56	23.34	23.15
3	22.79	23.45	23.34	23.47	23.53	23.24	22.54	23.2	23.28
4	26.77	27.1	26.9	27.11	27.11	26.81	26.13	26.5	26.34	26.8248
4	26.61	27.03	27.13	27.14	27.27	27.08	26.32	26.82	26.43
4	26.45	27.15	27.04	27.24	27.02	26.92	26.27	26.97	26.61
5	30.01	30.48	30.69	30.89	31.09	30.46	29.9	30.29	29.99	30.3604
5	29.13	30.66	30.49	30.77	30.67	30.67	29.65	29.78	30.22
5	30.19	30.55	31.28	31.02	30.57	29.84	29.63	30.66	30.15
6	34.5	33.71	33.15	34.11	34.2	34.4	33.43	N/A	34.72	33.9212
6	33.37	35.04	34.07	33.09	33.68	33.74	32.77	33.64	34.31
6	33.81	34.18	33.37	32.68	35.56	34.15	33.18	34.5	34.59
Master Standard Curve
Standard	gBlock concentration (g/μl)	Number of target copies/μl	Volume of gBlock added per reaction (μl)	Number of target copies/reaction	Log10 copies/reaction	Mean from all runs
1	8.55e-13	1.96439e+06	2	3.92878e+06	6.59426	16.3322
2	8.55e-14	196439	2	392878	5.59426	19.72
3	8.55e-15	19643.9	2	39287.8	4.59426	23.2015
4	8.55e-16	1964.39	2	3928.78	3.59426	26.8248
5	8.55e-17	196.439	2	392.878	2.59426	30.3604
6	8.55e-18	19.6439	2	39.2878	1.59426	33.9212

## Sheet: Exon 3 Master Standard Curve
Raw data for standards from independent qPCR runs
	Run 1	Run 2	Run 3	Run 4	Run 5	Run 6
Standard	Cq	Cq	Cq	Cq	Cq	Cq	Mean from all runs
1	16.23	16.42	16.04	16.18	16.16	15.88	16.1978
1	16.44	16.5	15.97	16.35	16.28	16.06
1	16.37	16.31	16.03	16.25	16.16	15.93
2	19.74	20.03	19.48	19.65	19.57	19.49	19.67
2	19.81	19.77	19.43	19.65	19.68	19.47
2	19.88	20.01	19.5	19.77	19.58	19.55
3	23.37	23.67	23.05	23.14	23.13	22.89	23.1378
3	23.31	23.55	23.01	23.16	22.91	22.85
3	23.16	23.48	22.85	23.13	22.98	22.84
4	26.93	27.33	26.57	26.58	26.76	26.27	26.6378
4	26.96	27.32	26.41	26.49	26.39	25.71
4	26.67	26.88	26.43	26.69	26.76	26.33
5	30.58	31.06	30.24	30.21	30.45	29.76	30.3061
5	30.37	30.96	30.19	30.24	29.87	30.07
5	30.14	30.97	30.2	30.04	30.07	30.09
6	33.26	34.09	34.25	34.09	33.53	33.2	34.0256
6	33.38	35.33	33.93	34.5	35.06	33.95
6	33.78	35.06	33.6	33.66	33.58	34.21
Master Standard Curve
Standard	gBlock concentration (g/μl)	Number of target copies/μl	Volume of gBlock added per reaction (μl)	Number of target copies/reaction	Log10 copies/reaction	Mean from all runs
1	8.55e-13	1.96439e+06	2	3.92878e+06	6.59426	16.1978
2	8.55e-14	196439	2	392878	5.59426	19.67
3	8.55e-15	19643.9	2	39287.8	4.59426	23.1378
4	8.55e-16	1964.39	2	3928.78	3.59426	26.6378
5	8.55e-17	196.439	2	392.878	2.59426	30.3061
6	8.55e-18	19.6439	2	39.2878	1.59426	34.0256

## Sheet: Exon 4 Master Standard Curve
Raw data for standards from independent qPCR runs
	Run 1	Run 2	Run 3	Run 4	Run 5	Run 6	Run 7
Content	Cq	Cq	Cq	Cq	Cq	Cq	Cq	Mean from all runs
1	16.87	16.71	16.64	16.48	16.51	16.54	16.43	16.6276
1	17.03	16.81	16.67	16.61	16.63	16.44	16.54
1	17.04	17.07	16.72	16.32	16.44	16.38	16.3
2	20.43	20.4	20.33	20.1	20.13	19.79	20.02	20.1267
2	20.31	20.38	20.24	19.87	19.97	20.03	19.85
2	20.4	20.33	20.07	20.23	19.99	19.88	19.91
3	24.1	24.14	23.86	23.46	23.63	23.32	23.27	23.659
3	23.99	24.03	23.87	23.46	23.65	23.33	23.27
3	24.07	24.11	23.82	23.37	23.36	23.37	23.36
4	27.62	27.8	27.65	27	27.11	26.96	27.04	27.2533
4	27.44	27.92	27.69	27.11	27.03	26.72	26.92
4	27.5	27.69	27.43	26.96	27.09	26.67	26.97
5	31.07	31.38	31.25	30.5	30.65	30.6	30.26	30.861
5	31.2	31.77	31.11	30.28	30.71	30.66	30.27
5	31.11	31.94	31.41	30.51	30.59	30.55	30.26
6	34.83	37.2	34.24	34.31	34.11	33.31	34.29	34.7262
6	35.02	36.8	35.38	33.61	34.75	35.18	33.24
6	35.01	35.67	34.43	34.19	34.91	34.35	34.42
Master Standard Curve
Standard	gBlock concentration (g/μl)	Number of target copies/μl	Volume of gBlock added per reaction (μl)	Number of target copies/reaction	Log10 copies/reaction	Mean from all runs
1	8.55e-13	1.96439e+06	2	3.92878e+06	6.59426	16.6276
2	8.55e-14	196439	2	392878	5.59426	20.1267
3	8.55e-15	19643.9	2	39287.8	4.59426	23.659
4	8.55e-16	1964.39	2	3928.78	3.59426	27.2533
5	8.55e-17	196.439	2	392.878	2.59426	30.861
6	8.55e-18	19.6439	2	39.2878	1.59426	34.7262
