# Supplementary material for: Discordance for genotypic sex in phenotypic female Atlantic salmon (Salmo salar) is related to a reduced sdY copy number
Source: Sci Rep. 2020 Jun 15;10:9651. doi: 10.1038/s41598-020-66406-x (PMC7296011; doi:10.1038/s41598-020-66406-x)
Supplement: Supplementary file 3 — Supplementary Information3. [file 41598_2020_66406_MOESM3_ESM.xlsx]

## Sheet: Exon 2
No. copies/reaction	Log10 copies/reaction	Cq	Cq Mean	Cq Std. Dev
3.92878e+09	9.59426	5.05	5.05	0.282
3.92878e+09	9.59426	5.33
3.92878e+09	9.59426	4.77
3.92878e+08	8.59426	9	8.95	0.23
3.92878e+08	8.59426	9.15
3.92878e+08	8.59426	8.7
3.92878e+07	7.59426	13.54	13.46	0.089
3.92878e+07	7.59426	13.37
3.92878e+07	7.59426	13.46
3.92878e+06	6.59426	17.09	16.93	0.134
3.92878e+06	6.59426	16.86
3.92878e+06	6.59426	16.86
392878	5.59426	20.32	20.26	0.059
392878	5.59426	20.2
392878	5.59426	20.26
39287.8	4.59426	23.77	23.72	0.077
39287.8	4.59426	23.64
39287.8	4.59426	23.76
3928.78	3.59426	27.2	27.35	0.134
3928.78	3.59426	27.37
3928.78	3.59426	27.47
392.878	2.59426	30.7	30.5	0.612
392.878	2.59426	29.82
392.878	2.59426	30.99
39.2878	1.59426	34.66	34.7	0.932
39.2878	1.59426	35.65
39.2878	1.59426	33.78
3.92878	0.594258	37.45	N/A	N/A
3.92878	0.594258	Did not amplify
3.92878	0.594258	Did not amplify

## Sheet: Exon 3
No. copies/reaction	Log10 copies/reaction	Cq	Cq Mean	Cq Std. Dev
3.92878e+09	9.59426	4.98	4.97	0.083
3.92878e+09	9.59426	4.89
3.92878e+09	9.59426	5.06
3.92878e+08	8.59426	8.81	8.78	0.039
3.92878e+08	8.59426	8.8
3.92878e+08	8.59426	8.74
3.92878e+07	7.59426	13.23	13.15	0.072
3.92878e+07	7.59426	13.1
3.92878e+07	7.59426	13.11
3.92878e+06	6.59426	16.47	16.48	0.005
3.92878e+06	6.59426	16.48
3.92878e+06	6.59426	16.48
392878	5.59426	20.05	19.87	0.254
392878	5.59426	19.97
392878	5.59426	19.58
39287.8	4.59426	23.53	23.38	0.136
39287.8	4.59426	23.32
39287.8	4.59426	23.28
3928.78	3.59426	26.73	26.88	0.138
3928.78	3.59426	27.01
3928.78	3.59426	26.89
392.878	2.59426	30.03	30.21	0.262
392.878	2.59426	30.1
392.878	2.59426	30.51
39.2878	1.59426	33.95	34.25	0.273
39.2878	1.59426	34.33
39.2878	1.59426	34.47
3.92878	0.594258	35.63	36.38	0.677
3.92878	0.594258	36.53
3.92878	0.594258	36.96

## Sheet: Exon 4
No. copies/reaction	Log10 copies/reaction	Cq	Cq Mean	Cq Std. Dev
3.92878e+09	9.59426	4.73	4.65	0.26
3.92878e+09	9.59426	4.87
3.92878e+09	9.59426	4.36
3.92878e+08	8.59426	8.9	8.89	0.078
3.92878e+08	8.59426	8.81
3.92878e+08	8.59426	8.97
3.92878e+07	7.59426	13.25	13.43	0.174
3.92878e+07	7.59426	13.46
3.92878e+07	7.59426	13.59
3.92878e+06	6.59426	16.96	17	0.051
3.92878e+06	6.59426	16.98
3.92878e+06	6.59426	17.06
392878	5.59426	20.37	20.39	0.03
392878	5.59426	20.38
392878	5.59426	20.43
39287.8	4.59426	23.8	23.9	0.084
39287.8	4.59426	23.93
39287.8	4.59426	23.96
3928.78	3.59426	27.34	27.31	0.092
3928.78	3.59426	27.39
3928.78	3.59426	27.21
392.878	2.59426	31.06	30.94	0.167
392.878	2.59426	31
392.878	2.59426	30.74
39.2878	1.59426	34.71	34.28	0.455
39.2878	1.59426	34.31
39.2878	1.59426	33.81
3.92878	0.594258	Did not amplify	N/A	N/A
3.92878	0.594258	Did not amplify
3.92878	0.594258	38.82
